# Supplementary material for: Quantitative Analysis of Propofol Dosage in Cannabis Users: A Systematic Review and Meta-Analysis
Source: J Clin Med. 2025 Jan 28;14(3):858. doi: 10.3390/jcm14030858 (PMC11818839; doi:10.3390/jcm14030858)
Supplement: Supplementary file 1 [file jcm-14-00858-s001.zip]

Archive with 1 entries (1 files):
- jcm-3372679-supplementary.pdf
